# Supplementary material for: A Machine Learning Model to Predict Survival and Therapeutic Responses in Multiple Myeloma
Source: Int J Mol Sci. 2023 Apr 3;24(7):6683. doi: 10.3390/ijms24076683 (PMC10095137; doi:10.3390/ijms24076683)
Supplement: Supplementary file 1 [file ijms-24-06683-s001.zip]

Archive with 8 entries (8 files):
- caption.pdf
- Figure S1.pdf
- Figure S2.pdf
- Figure S3.pdf
- Figure S4.pdf
- Figure S5.pdf
- Figure S6.pdf
- Supplement Table S1.xlsx
