# Supplementary material for: A Machine Learning Model to Predict Survival and Therapeutic Responses in Multiple Myeloma
Source: Int J Mol Sci. 2023 Apr 3;24(7):6683. doi: 10.3390/ijms24076683 (PMC10095137; doi:10.3390/ijms24076683)
Supplement: Supplementary file 1 [file ijms-24-06683-s001.zip › Supplement Table S1.xlsx]

## Sheet: Sheet1
ID	Sex	Age	MM Isotype	Cytogenetics	First-line Therapy
NDMM2	Female	66	IgA-κ	del13q, t(11,14)
NDMM3	Female	54	IgG-κ	1q21, del13q, t(4,14)
NDMM5	Male	60	IgM-κ	del(13q), t(11,14)
RRMM1	Male	80	IgG-λ	1q21, del13q	Id*3-VCD
RRMM3	Male	53	IgD-λ	del13q	VCD+ASCT
RRMM4	Feamle	68	IgG-κ	1q21, del13q, t(4,14)	VCD+VRD
